# Supplementary material for: B-BOX genes: genome-wide identification, evolution and their contribution to pollen growth in pear (Pyrus bretschneideri Rehd.)
Source: BMC Plant Biol. 2017 Sep 19;17:156. doi: 10.1186/s12870-017-1105-4 (PMC5606111; doi:10.1186/s12870-017-1105-4)
Supplement: Supplementary file 2 — Ka/Ks analysis and divergence time estimated for pear duplicated BBX paralogs. (XLSX 11 kb) [file 12870_2017_1105_MOESM2_ESM.xlsx]

## Sheet: Sheet1
Table S1 Ka/Ks analysis and divergence time estimated for pear duplicated BBX paralogs.
Gene pair	Ka	Ks	Ka/Ks	Duplication Date (MY)	Duplicate Type
PbBBX3-4	0.06	0.28	0.214286	21.5385	segmental
PbBBX8-9	0.06	0.1	0.6	7.69231	segmental
PbBBX8-11	0.46	3.29	0.139818	253.077	segmental
PbBBX8-10	0.44	2.42	0.181818	186.154	segmental
PbBBX9-11	0.44	3.21	0.137072	246.923	segmental
PbBBX9-10	0.42	2.48	0.169355	190.769	segmental
PbBBX10-11	0.06	0.24	0.25	18.4615	segmental
PbBBX12-13	0.05	0.16	0.3125	12.3077	segmental
PbBBX15-16	0.05	0.08	0.625	6.15385	segmental
PbBBX17-16	0.37	2.24	0.165179	172.308	segmental
PbBBX19-20	0.05	0.29	0.172414	22.3077	segmental
PbBBX21-22	0.08	0.19	0.421053	14.6154	segmental
PbBBX22-23	0.38	2.77	0.137184	213.077	segmental
