# Supplementary material for: B-BOX genes: genome-wide identification, evolution and their contribution to pollen growth in pear (Pyrus bretschneideri Rehd.)
Source: BMC Plant Biol. 2017 Sep 19;17:156. doi: 10.1186/s12870-017-1105-4 (PMC5606111; doi:10.1186/s12870-017-1105-4)
Supplement: Supplementary file 5 — Primers in this study. (XLSX 11 kb) [file 12870_2017_1105_MOESM5_ESM.xlsx]

## Sheet: Sheet1
Table S2 Primers in this study.
Primer name	Sequence (5'-3')
PbBBOX1-F	ATGGTTCGCTAAGTCACA
PbBBOX1-R	ATATCGCTCATTGTTGAATCC
PbBBOX2-F	GGAAAGTGTATGCTGAAAC
PbBBOX2-R	CGGAGCCATAGATGAGAT
PbBBOX3-F	TTCAAATCCTTACAATAAGT
PbBBOX3-R	CTTCTCTCTGTACCTTAG
PbBBOX4-F	GACATCCACTCCGCCAAC
PbBBOX4-R	AGTTCACGGAATCATAAAACG
PbBBOX5-F	GGAGGATTCACATTGGTCTTC
PbBBOX5-R	GAGTCATCGGAGCAGGAG
PbBBOX6-F	GTTGTTCCACATGAGATA
PbBBOX6-R	GATGTAATACCTCCTTGTT
PbBBOX7-F	CCAAAGGAAATCGGTAACT
PbBBOX7-R	AAGGATGTCGGAATTGTC
PbBBOX8-F	TAAGATACGAAGTTAGGA
PbBBOX8-R	AGCATTACTACTACTACT
PbBBOX9-F	ATAAGATACGAAGTTAGG
PbBBOX9-R	AGCATTACTACTACTACT
PbBBOX10-F	GGTGTCAAGGTACAGAGA
PbBBOX10-R	CCTCCCTTTCATTCTTGG
PbBBOX11-F	ACTTCATTATCCTTATGG
PbBBOX11-R	CCTCCTCTTTTCTCTATA
PbBBOX12-F	AGAGAATCAACATAATCACAAT
PbBBOX12-R	GCCTGGTATTAAGATCAATG
PbBBOX13-F	ACTACAAGATAGACAATACATT
PbBBOX13-R	TTACAGATTCGTCATTCAC
PbBBOX14-F	CTCCTATTCGTGCTTCAGATG
PbBBOX14-R	GGCTTCATGTTCAAATCAATCA
PbBBOX15-F	GAGCAGCATATCAGAGTATT
PbBBOX15-R	ACTTCCAACCTCACAGAA
PbBBOX16-F	ACAATGTCATCTTCGTCATAC
PbBBOX16-R	CAGCGTCTCCATCAAGTA
PbBBOX17-F	AAGAGACAAAGGAGGGTA
PbBBOX17-R	GGAGGACTAATCTGAGGAA
PbBBOX18-F	TACAGCATCGGGACTCTA
PbBBOX18-R	AGTGGCAAATGTCTGGAA
PbBBOX19-F	TAGACGAAGTTCCTAAGC
PbBBOX19-R	TCTTGTACGGATTGTTCA
PbBBOX20-F	CCAAATCTAACAGTCCATAC
PbBBOX20-R	CAAGATCAGGGACAGTAA
PbBBOX21-F	TTCGGTTGACTCATCGAGAC
PbBBOX21-R	AATAACGGGCGAGGACGG
PbBBOX22-F	CACTTCGGTTGACTCATC
PbBBOX22-R	GAAATATCCTCGTGGACT
PbBBOX23-F	CACAAGTGTACTGCGATT
PbBBOX23-R	GAAAGTTTGCACCGTGAA
PbBBOX24-F	CTCTGAGAGTATCCCTTG
PbBBOX24-R	AGATTCTGACACGTAGAA
PbBBOX25-F	TGGGGACAGGTCGGTTTT
PbBBOX25-R	ACGGCCAAGATCAGCTTA
